# Supplementary material for: Synthesis of Purine-1,4,7,10-Tetraazacyclododecane Conjugate and Its Complexation Modes with Copper(II)
Source: Molecules. 2025 Apr 4;30(7):1612. doi: 10.3390/molecules30071612 (PMC11990475; doi:10.3390/molecules30071612)
Supplement: Supplementary file 1 [file molecules-30-01612-s001.zip]

Archive with 1 entries (1 files):
- molecules-3536665-supplementary.pdf
